# Supplementary material for: Dried Blood Spot Metabolome Features of Ischemic–Hypoxic Encephalopathy: A Neonatal Rat Model
Source: Int J Mol Sci. 2024 Aug 15;25(16):8903. doi: 10.3390/ijms25168903 (PMC11354919; doi:10.3390/ijms25168903)
Supplement: Supplementary file 1 [file ijms-25-08903-s001.zip]

Archive with 1 entries (1 files):
- ijms-3055202-supplementary.pdf
